# Supplementary material for: Influence of Waste Material Additives on the Performance of a Novel Hybrid Sol-Gel Coating on Mild Steel in 3.5% NaCl Medium
Source: Polymers (Basel). 2023 Jun 27;15(13):2842. doi: 10.3390/polym15132842 (PMC10346716; doi:10.3390/polym15132842)
Supplement: Supplementary file 1 [file polymers-15-02842-s001.zip]

Archive with 1 entries (1 files):
- polymers-2436173-supplementary.pdf
